# Supplementary material for: Dynamic Metabolic Profiles and Tissue-Specific Source Effects on the Metabolome of Developing Seeds of Brassica napus
Source: PLoS One. 2015 Apr 28;10(4):e0124794. doi: 10.1371/journal.pone.0124794 (PMC4412398; doi:10.1371/journal.pone.0124794)
Supplement: S1 Table — Metabolites in seed samples of four developmental stages 35 days, 42 days, 49 days and 56 days after flowering (DAF) were analyzed by GC-MS, VIP is variable influence on projection values. The NA presents that the value of retention indices has not been detected in GOLM database. (XLSX) [file pone.0124794.s003.xlsx]

## Sheet: Sheet1
Supplementary Table S1 Annotated metabolites in developing seeds
Label	rtmin	rtmin-min	rtmax	annotation	Type	Rentions indices	VIP(35h-42h)	VIP(35h-49h)	VIP(35h-56h)	VIP(42h-49h)	VIP(42h-56h)	VIP(49h-56h)	35 DAF.1	35 DAF.2	35 DAF.3	35 DAF.4	35 DAF.5	35 DAF.6	42 DAF.1	42 DAF.2	42 DAF.3	42 DAF.4	42 DAF.5	42 DAF.6	49 DAF.1	49 DAF.2	49 DAF.3	49 DAF.4	49 DAF.5	49 DAF.6	56 DAF.1	56 DAF.2	56 DAF.3	56 DAF.4	56 DAF.5	56 DAF.6
RT10	1130.88	18.848	1130.88	4-amino-Butanoic acid	amino acid	1527.46	2.65428	2.43389	2.03692	1.18212	1.16456	0.785768	524.198	482.321	459.281	506.948	557.51	492.54	1919.61	2327.08	2450.25	1899.2	1821.16	2360.73	1586.2	1596.31	1975.51	2132.05	1853.14	1821.17	1852.44	1811.9	1758.79	1768.74	1771.74	1822.61
RT101	1023.48	17.058	1024.38	L-threonine	amino acid	NA	0.589156	0.691212	0.569475	0.31373	0.234517	0.147673	141.869	126.009	127.964	126.491	147.05	173.382	85.2348	63.4739	63.3911	33.8871	20.0086	62.5824	27.8237	27.619	36.6748	36.7938	35.0115	36.0244	36.4607	35.5953	36.1492	35.9556	38.7773	38.0224
RT106	955.65	15.9275	956.22	Glycine	amino acid	NA	0.280119	0.37315	0.295325	0.249943	0.159903	0.116668	47.582	46.7385	45.4962	41.1072	47.3281	36.2086	10.4946	27.4369	34.047	20.2661	20.9966	28.2929	10.051	11.045	13.6143	15.7631	14.1656	13.2718	24.2609	12.3686	14.7029	14.0669	15.1448	14.5007
RT108	1200.89	20.0148	1200.95	Phenylalanine	amino acid	1698.99	0.108804	0.144892	0.116032	0.032288	0.203779	0.34739	19.1263	18.1124	19.5338	18.0608	26.1801	28.2386	61.1504	31.4929	32.5573	16.5341	0.970188	36.7358	23.334	23.6518	32.1831	30.8179	30.307	30.163	15.4167	13.6444	15.0163	16.0507	16.7163	16.7392
RT124	1872.55	31.2092	1878.16	5-hydroxy-Tryptophan	amino acid	2528.27	0.0708314	0.0758128	0.217514	0.0203205	0.286524	0.358723	0.0400076	0.0574519	0.0349012	0.052947	0.0500166	0.091469	1.21003	1.31632	1.44321	1.29951	1.00024	0.999917	1.19152	1.12466	1.26505	1.13612	1.91467	1.59346	14.9082	13.6342	14.8177	13.7655	15.0621	17.0637
RT16	1125.37	18.7562	1124.88	L-Aspartic acid	amino acid	NA	0.540624	0.39255	0.694198	1.01388	0.170563	1.47312	908.02	753.983	727.567	684.037	756.623	802.953	860.929	1093.77	1094.92	540.929	779.452	1102.93	604.625	599.341	806.943	759.613	700.684	715.874	1006.5	900.163	966.389	909.398	934.275	984.989
RT211	1053.34	17.5557	1052.88	beta-Alanine	amino acid	1431.17	0.0167816	0.132944	0.125413	0.178534	0.173294	0.0979062	5.45242	5.53574	5.42157	4.74044	6.52131	4.88504	4.38821	6.44588	7.05633	4.67933	4.52654	6.87924	1.13802	1.10537	1.65537	1.72807	1.54463	1.62716	0.469235	0.390182	0.490623	0.363537	0.506978	0.547991
RT221	1148.46	19.141	1151.44	Cysteine	amino acid	NA	0.0114879	0.0575887	0.0112945	0.0747477	0.0188684	0.092051	4.39304	2.74446	2.2362	2.00716	1.12285	1.44978	3.61363	3.58907	3.47027	0.73878	0.04858	3.12402	0.970893	0.962768	1.3531	1.18485	1.21994	1.18123	2.00502	1.87636	2.0908	2.3856	2.08646	2.02588
RT230	1400.15	23.3358	1403.44	Tyrosine	amino acid	1986.92	0.0559946	0.109471	0.0719356	0.0973402	0.0391168	0.0941702	3.46362	3.10266	2.99848	2.90013	3.78062	5.07692	3.33303	2.66799	2.873	1.58069	0.446211	3.0586	0.611125	0.59778	0.766166	0.813399	0.900234	0.818744	1.76888	1.6588	1.69152	1.60956	1.69163	1.77602
RT24	1195.39	19.9232	1195.9	Glutamic acid	amino acid	NA	1.83828	1.88565	1.57122	0.230397	0.082943	0.242505	835.731	735.35	732.21	722.539	771.365	1004.12	18.5643	58.2863	31.6851	28.0729	0.590572	10.5969	7.73978	8.00331	16.8319	15.5319	7.93828	8.1627	20.1633	20.6044	25.0036	20.3171	13.22	15.2403
RT34	1299.42	21.657	1298.42	DL-Glutamine	amino acid	NA	1.45234	1.52222	1.30678	0.308814	0.441542	0.455307	702.224	698.355	753.16	682.666	382.589	530.083	98.0837	162.281	163.774	68.0098	61.4054	141.441	78.2892	72.3412	97.0296	92.9883	96.9087	100.474	72.2063	57.6631	65.3425	69.4619	65.9525	63.0722
RT40	876.51	14.6085	876.88	Valine	amino acid	NA	0.808012	0.929033	0.800839	0.343098	0.37178	0.294068	282.372	254.136	246.65	238.295	247.33	278.253	106.593	130.201	134.595	47.606	28.8066	140.156	55.8598	55.4594	73.4278	75.1125	73.6091	70.5813	57.5559	51.6157	57.6814	56.315	59.2459	57.8051
RT54	945.03	15.7505	945.34	Isoleucine	amino acid	1300.38	0.466699	0.698475	0.601057	0.595022	0.54897	0.215521	141.808	126.884	125.3	119.976	138.497	156.937	88.1787	87.7833	89.6772	65.8828	35.3946	97.7318	21.7635	21.7241	28.1597	28.5664	29.7871	30.31	21.4587	19.2016	21.2344	20.5892	21.5901	22.1673
RT55	946.83	15.7805	946.87	Proline	amino acid	NA	0.136684	0.189212	0.570377	0.0779315	0.613433	0.917456	131.685	118.611	117.782	115.591	102.192	146.035	214.479	116.235	103.611	74.3848	19.5556	101.485	87.3904	85.5572	121.385	118.926	108.898	114.269	20.1735	17.4904	18.6015	18.4433	18.8931	19.5717
RT57	925.86	15.431	926.38	L-leucine	amino acid	1332.22	0.0622002	0.340416	0.293751	0.430449	0.380281	0.0598608	51.942	50.081	47.7044	47.4796	50.9867	62.0206	72.1336	61.036	65.1183	36.4946	20.1869	86.6457	21.6322	21.5853	23.7446	24.0606	29.8187	29.8207	23.753	20.5743	23.3065	23.3533	26.0713	26.2527
RT6	769.79	12.8298	769.3	L-Alanine	amino acid	1108.6	1.05857	0.145913	0.83634	1.35174	1.80659	1.6178	487.281	447.598	477.457	546.244	123.376	376.692	1241.26	1143.02	1130.03	298.898	204.302	1068.7	405.132	396.202	564.684	266.764	524.111	503.475	157.791	143.199	146.471	157.693	74.1443	156.114
RT65	1180.77	19.6795	1195.9	Ornithine	amino acid	NA	0.359392	0.388835	0.322142	0.126812	0.0903047	0.0716664	41.9038	39.9065	48.9119	51.6448	8.43531	43.9	8.41109	7.69981	7.57224	1.04071	0.0262926	4.99754	1.35782	1.35979	1.94231	1.24629	1.663	1.86546	2.58025	2.17828	1.88522	1.99895	2.40216	2.47883
RT83	1385.98	23.0997	1399.97	Lysine	amino acid	NA	0.333454	0.410671	0.309908	0.242522	0.0746805	0.255619	41.6766	36.8142	37.4864	34.7397	33.4969	43.488	10.9519	18.0214	18.0784	1.2862	1.20042	14.9017	0.468997	0.478747	0.758071	1.04416	0.850304	0.828023	7.99203	7.48249	7.54013	6.82898	7.36353	8.49899
RT86	1232.61	20.5435	1231.4	Asparagine	amino acid	NA	0.165789	0.053053	0.460441	0.184098	0.682161	0.812718	39.6306	43.5613	46.1008	44.4993	25.2976	40.6124	38.7252	38.6535	39.7063	9.42482	2.62483	33.4876	31.0904	30.7501	40.6373	40.1339	40.4478	40.3678	111.394	97.0059	108.212	106.358	109.914	109.144
RT96	911.27	15.1878	916.83	Serine	amino acid	NA	0.246879	0.0703916	0.0875947	0.313388	0.262154	0.0697615	6.21593	6.20352	6.17973	4.90683	5.28148	3.21407	2.31315	7.66467	10.2548	82.4316	93.1577	10.161	5.81396	5.6434	6.51792	12.8278	7.38126	6.86562	9.78084	6.50286	9.13063	8.17456	8.24074	7.80897
RT125	1625	27.0833	1625.55	Mannose-6-phosphate	carbohydrate	NA	0.498821	0.503727	0.362122	0.0389521	0.297546	0.366856	52.5489	51.479	57.4921	51.9412	70.578	76.1578	1.5157	3.47508	3.02168	3.05089	1.50183	1.68906	2.56131	2.56741	4.11083	4.01573	2.2061	2.19443	18.2428	15.7083	18.1852	16.878	17.2033	16.4435
RT14	1779.03	29.6505	1779.03	Sucrose	carbohydrate	2492.62	1.32849	0.643517	0.999569	2.32543	2.30202	1.32772	4236.09	3867.32	3930.04	4135.33	5938.73	6345.77	8444.84	4121.56	4134.09	6633.53	6343.7	3980.23	4340.28	4354	4269.37	5195.96	4016.65	4012.44	3986.85	4974.53	3660.82	3724.42	3756.98	3962.23
RT146	1796.68	29.9447	1806.54	Gentiobiose	carbohydrate	NA	0.0868688	0.0973344	0.0621288	0.0233462	0.0423476	0.0804308	2.1984	2.72191	2.7835	2.67591	3.05015	3.63265	0.172156	0.739271	0.391651	1.08917	1.91499	1.19259	0.468243	0.368649	0.822423	0.813934	0.998765	0.551591	1.30479	1.27137	1.32759	1.97658	1.2244	1.7662
RT176	1244.29	20.7382	1244.42	Lyxose	carbohydrate	1631.45	0.144779	0.03551	0.00139702	0.18075	0.176408	0.0782723	4.22297	3.81372	3.85584	3.45009	0.00159564	0.00168101	11.9484	6.30393	7.1915	6.55946	7.94443	9.48904	2.72661	2.57173	3.13274	3.29213	4.61638	4.41419	2.31796	2.3878	2.35209	2.49638	2.74658	2.80701
RT19	1388.44	23.1407	1389.43	Galactose	carbohydrate	NA	2.87163	1.29531	3.39035	3.11842	2.96828	5.30156	4601.1	4244.22	4291.07	4350.8	4551.56	4754.49	6900.33	5837.65	6090.14	7042.39	6842.72	5989.88	4583.12	4620.83	5269.06	5841.88	4970.7	4894.42	8322.18	8587.08	7758.78	7719.45	7850.79	8263.18
RT206	2129.67	35.4945	2130.62	Sitosterol, beta-	carbohydrate	3492.6	0.183838	0.191764	0.0163129	0.0130281	0.163585	0.210169	12.497	11.0891	11.7712	11.196	14.6966	12.4582	3.17788	0.186867	1.24921	7.20651	0.292076	8.85332	0.965911	0.937314	7.44402	7.69324	1.20283	1.20402	2.64394	20.2388	3.45148	42.5509	6.38786	6.20146
RT21	1399.94	23.3323	1399.19	d-Mannose	carbohydrate	1815.58	1.96655	0.968279	2.59175	2.15491	2.64948	4.16105	1440.36	1335.15	1378.93	1430.91	1399.77	1437.97	1962.11	2270.61	2328.59	2523.22	2427.47	2345.92	1475.32	1472.07	1789.47	1844.13	1718.88	1700.28	3581.41	3583.34	3400.66	3395.6	3513.73	3521.97
RT23	1372.43	22.8738	1372.93	Sorbose	carbohydrate	1806.15	2.74548	2.84072	2.3151	0.609289	0.337281	0.936057	1949.91	1805.27	1855.74	1900.15	1776.18	1803.07	64.4141	141.601	170.856	144.196	165.155	164.371	69.9544	69.5703	75.1121	87.2582	96.5015	92.6553	178.37	156.314	169.872	170.822	200.264	184.736
RT238	1375.93	22.9322	1379.03	Fructose	carbohydrate	1798.12	0.131719	0.139785	0.114649	0.051549	0.0300679	0.0391466	5.25607	4.87087	5.12593	5.42384	3.39737	3.48657	0.499848	0.480923	0.566023	0.561502	0.499164	0.45444	0.128387	0.168324	0.155376	0.143028	0.219008	0.220748	0.342725	0.288295	0.32716	0.339039	0.406684	0.368152
RT304	1297.39	21.6232	1297.92	Glycerol-3-phosphate	carbohydrate	1787.75	0.0357508	0.0353844	0.0112815	0.00797107	0.0638558	0.0827337	1.05868	1.65302	1.75613	1.68181	0.0673077	0.337272	0.0204093	0.576859	0.745601	0.647618	0.503939	0.697705	0.427439	0.433845	0.584622	0.550401	0.61494	0.64028	1.22902	1.17436	1.14393	1.55319	1.33368	1.30987
RT33	1499.46	24.991	1498.97	myo-Inositol	carbohydrate	1975.96	2.11255	1.79591	1.18365	3.73326	2.97126	1.52927	1199.8	1135.98	1217.37	1209.62	1232.07	1270.52	2012.45	2226.16	2299.25	2436.29	2332.29	2127.56	424.937	423.236	550.948	557.245	519.427	519.669	796.845	674.128	728.862	755.136	825.643	809.775
RT37	1300.92	21.682	1301.07	Glucopyranose	carbohydrate	NA	1.59234	1.73757	1.316	0.32205	0.308344	0.963226	1169.4	1092.36	1092.12	1019.65	790.543	930.882	217.574	382.79	359.043	363.409	716.472	283.303	285.496	285.961	354.888	387.213	337.593	342.537	529.85	431.017	454.756	394.739	435.988	443.572
RT43	1936.57	32.2762	1938.11	Galactinol	carbohydrate	2789.95	0.0397375	0.282463	1.23258	0.392264	1.6944	2.08832	5.92658	9.33938	10.7887	11.5418	13.8583	6.29924	4.00933	10.15	8.96731	10.3527	8.53371	7.5896	24.4172	23.6158	34.0746	35.0507	26.8664	26.4466	518.393	445.269	488.662	485.298	480.448	484.661
RT50	1756.52	29.2753	1757.03	Raffinose	carbohydrate	NA	0.805305	2.00648	1.98461	2.21876	2.41121	1.1423	5.45552	20.0806	29.755	35.4523	7.62346	19.6721	20.5816	23.435	409.22	553.637	277.047	206.14	293.871	1092.68	908.012	1584.81	1230.47	1031.64	1080.96	1541.14	993.434	1274.96	1279.69	1487.7
RT58	1858.45	30.9742	1866.05	Laminaribiose	carbohydrate	NA	0.31439	0.321865	0.221545	0.049225	0.207489	0.273608	93.8015	5.11577	5.5686	5.63157	83.2775	88.3583	7.77039	6.04459	7.56446	7.47821	7.55912	8.59088	6.28447	5.48861	6.41533	6.7972	7.61961	8.03697	16.2772	13.1339	13.8071	13.7524	15.8493	16.8416
RT95	1491.46	24.8577	1491.46	alpha,alpha-trehalose	carbohydrate	NA	0.462184	0.466275	0.351802	0.0596853	0.235323	0.285645	53.1135	44.2343	41.2302	42.8594	54.7479	65.7195	0.179328	1.00951	0.834628	0.572602	1.21009	0.542146	1.31166	1.23997	1.78728	1.64957	1.07517	1.02567	12.2628	9.36511	10.5496	9.79075	8.46899	9.76863
RT148	1545.47	25.7578	1549.48	Linoleic acid	Fatty acid	NA	0.00772447	0.0145432	0.0787751	0.0198314	0.0932375	0.151578	23.264	17.7221	17.4863	16.9337	12.8078	15.8208	11.7918	4.4561	4.36463	34.9065	7.07713	43.1841	9.1479	7.74246	27.885	31.8506	12.7567	9.76865	5.05336	36.7629	10.9943	62.5444	20.3708	13.2509
RT223	1740.42	29.007	1741.13	cis-13-Docosenoic acid	Fatty acid	2676.61	0.0542755	0.0502373	0.0153417	0.0166008	0.0737296	0.0864404	1.22054	2.01604	1.70863	1.33597	0.942972	3.58226	1.73634	0.176741	0.117245	0.613926	0.172232	1.3448	0.657565	0.346434	1.15186	1.66676	0.728738	0.470409	0.549881	2.55948	1.41786	4.70777	2.47608	1.53597
RT66	1453.59	24.2265	1453.96	Hexadecanoic acid	Fatty acid	2082.86	0.617843	0.392225	0.0447518	0.493592	0.693544	0.533463	358.099	325.364	312.123	306.283	220.153	208.744	65.2134	177.386	170.791	231.663	174.891	215.002	195.346	209.503	254.142	285.161	215.375	210.048	224.029	334.153	239.956	347.097	256.304	281.437
RT76	1560.98	26.0163	1560.98	Octadecanoic acid	Fatty acid	NA	0.0998413	0.429997	0.618868	0.572748	0.847102	0.762715	190.221	174.835	171.996	181.305	130.545	76.3615	117.949	165.968	162.667	181.496	146.793	186.75	187.674	204.129	227.072	257.713	204.874	201.412	248.439	323.797	258.575	298.885	275.484	328.484
RT328	982.05	16.3675	982.85	Uracil	Nucleotide	1426.83	0.0212375	0.0677395	0.0616411	0.0764945	0.0741172	0.0289729	1.78622	2.08317	2.22343	2.29611	1.03648	1.99309	1.40014	1.76476	1.86958	2.1678	1.1912	1.28549	0.953272	0.847269	0.825544	0.780599	0.616497	0.526808	0.761515	0.691414	0.586651	0.541139	0.472348	0.525503
RT371	1959.57	32.6595	1961.58	Adenosine-5-monophosphate	Nucleotide	3202.84	0.00585068	0.0195992	0.0104843	0.0208398	0.0237484	0.0556755	0.0070941	0.235645	0.682012	1.07064	0.255175	0.97367	0.214419	0.885742	0.886607	0.348427	0.16935	0.278947	0.207917	0.1914	0.481566	0.348405	0.317582	0.306304	0.810949	0.486084	0.779888	0.660658	0.650942	0.694703
RT1	1102.87	18.3812	1102.37	DL-malic acid	Organic acid	1479.34	2.37423	3.62402	3.33201	3.49342	3.59442	1.8517	2379.76	2202.35	2293.36	2202.81	2155.97	2261.86	3433.65	3540.73	3602.61	3837.19	3655.8	3245.64	4611.96	4618.5	5705.98	6139.19	5152.21	5094.12	5971.99	5793.23	5626.84	5440.51	5598.36	5878.19
RT122	1540.97	25.6828	1540.98	1H-Indole-3-acetic acid	Organic acid	2469.66	0.172363	0.242343	0.182026	0.115707	0.0478606	0.130729	31.5654	23.9129	20.5276	20.1816	10.1678	28.0369	21.3505	16.0969	16.753	3.9994	1.28761	9.39705	6.76549	6.44001	7.62499	5.98268	8.04199	8.2531	10.7143	9.07332	9.82135	8.15751	8.44045	10.7316
RT127	898.43	14.9738	900.88	Benzoic acid	Organic acid	NA	0.109641	0.00122729	0.0349979	0.161493	0.103401	0.107559	17.6974	17.1428	17.5432	17.1864	30.2534	26.3356	16.9361	20.4967	20.3646	5.87167	4.25257	21.3566	20.3795	19.8787	20.5935	25.5615	20.1291	19.924	18.4039	21.6243	19.0119	19.0668	18.5818	19.1248
RT128	1458.66	24.311	1458.98	Galactaric acid	Organic acid	1985.19	0.320925	0.363611	0.13327	0.200101	0.312462	0.457203	32.4787	28.8921	30.6098	29.5928	56.5809	61.8843	14.5138	13.3372	12.6848	11.8771	10.2763	9.65806	5.70793	5.59648	7.49807	7.21548	6.66261	6.73883	32.3159	23.8556	29.354	26.8125	29.6325	30.75
RT133	1450.95	24.1825	1450.96	Gluconic acid	Organic acid	1907.02	0.22332	0.244097	0.185591	0.11158	0.0285173	0.138753	12.3325	11.628	12.4711	13.038	23.0864	23.9779	4.51032	3.02748	3.133	2.96384	2.84365	2.80021	1.0394	0.940643	1.47194	1.89659	1.71337	1.6619	3.59257	3.10389	3.36462	3.56995	3.69615	4.17824
RT134	1323.89	22.0648	1324.36	Shikimic acid	Organic acid	1812.18	0.251245	0.266319	0.216843	0.0944065	0.0349885	0.0873829	16.4888	15.1017	14.9893	14.6024	20.2862	20.0769	1.38129	2.29704	2.40694	2.60383	2.72275	2.43389	0.940364	0.892265	1.17817	1.2035	1.0795	1.1333	1.89426	1.61617	1.8904	2.0929	2.02403	1.97124
RT139	1447.52	24.1253	1448.46	Galactonic acid	Organic acid	1906.2	0.330632	0.35184	0.236413	0.11751	0.195233	0.290713	30.3876	26.144	27.9235	28.5412	43.0308	44.7681	6.2197	9.78991	5.81584	7.12547	6.90485	5.81165	4.10097	3.66575	4.61969	5.78458	4.57758	4.94786	13.1121	12.471	13.1792	13.4389	13.7772	16.0328
RT145	939.69	15.6615	940.33	Nicotinic acid	Organic acid	1416.37	0.104547	0.251569	0.290151	0.298276	0.376816	0.329317	4.06391	3.46966	3.63308	3.26883	4.19349	2.26094	5.13844	6.72052	6.57088	6.21409	5.42763	7.21126	14.4987	14.7034	19.6272	21.0528	18.2708	18.2583	30.063	26.6194	29.9456	30.2195	32.3027	29.7849
RT158	1475.36	24.5893	1475.54	Saccharic acid	Organic acid	1944.11	0.224288	0.244201	0.176346	0.101852	0.0737963	0.165844	14.1844	12.4312	13.2074	12.7472	24.3887	27.6419	5.68459	4.59787	4.25181	3.56116	3.16768	2.9007	2.15558	2.06297	2.64127	2.65873	2.30379	2.37971	6.40414	4.38096	5.51162	4.6131	5.60591	6.08235
RT164	978.14	16.3023	978.33	Glyceric acid	Organic acid	NA	0.102516	0.229248	0.192287	0.354316	0.306385	0.0823823	31.4326	29.5898	27.2116	28.4664	32.4169	35.4325	39.7876	33.0645	34.3311	35.002	33.0322	32.1726	15.0192	13.3829	20.9556	21.5214	20.2473	17.5798	18.917	16.8497	18.6988	18.5215	19.1216	19.6311
RT17	1333.92	22.232	1332.93	Citric acid	Organic acid	NA	3.04754	1.77077	1.60664	3.14697	2.69019	0.930197	2104.55	2296.52	2553.34	2482.92	2668.1	2860.54	5112.39	4447.59	4797	5129.21	4567.46	4030.6	2976.95	2972.88	3604.11	3756.92	3290.83	3285.64	3597.43	3307.36	3323.85	3196.3	3347.15	3471.9
RT182	1430.39	23.8398	1429.95	Gulonic acid	Organic acid	NA	0.254486	0.273899	0.20009	0.109059	0.0940537	0.182019	15.4893	14.3912	16.0636	16.0631	27.3736	28.4383	3.92019	3.75393	4.23747	3.22319	1.92155	2.97971	1.48194	1.07383	1.66418	1.39454	1.7374	2.08885	6.23644	4.89857	3.84121	5.18481	5.67515	5.44256
RT199	1301.05	21.6842	1310.92	Lyxonic acid	Organic acid	1715.31	0.0468275	0.0872172	0.00939679	0.0789905	0.0516208	0.128156	2.04763	1.86005	1.94629	1.9503	3.56831	3.46687	1.62739	1.27607	1.27941	1.29914	2.93745	1.13726	0.461761	0.474316	0.661785	0.645857	0.592095	0.594709	2.41878	2.04045	2.31366	2.33736	2.36033	2.33685
RT210	1164.37	19.4062	1164.41	2-hydroxy-Glutaric acid	Organic acid	1611.94	0.187784	0.180274	0.114592	0.0607655	0.145563	0.158115	8.86593	12.0913	13.6507	16.2573	6.80074	9.59269	2.06006	2.93752	2.49634	2.82433	1.64743	1.67128	2.37409	2.25067	3.88237	3.89867	2.82779	3.16642	6.16072	5.59018	6.03274	6.21049	5.39777	5.82654
RT249	1363.43	22.7238	1363.93	Quinic acid	Organic acid	1796.24	0.111696	0.133638	0.0828859	0.0899814	0.045541	0.118749	4.11686	3.72776	3.76561	3.60668	6.25193	6.86644	1.90069	1.45052	1.43481	1.47267	1.35626	1.37788	0.398905	0.374687	0.412279	0.508823	0.542599	0.517049	1.79948	1.57945	1.8492	1.76416	2.94561	2.40029
RT272	1484.96	24.7493	1485.96	cis-Ferulic acid	Organic acid	2063.82	0.166737	0.170929	0.111502	0.0122243	0.11511	0.150214	7.51714	6.96386	8.04666	6.59686	8.29069	10.4108	0.364098	1.68692	1.86289	1.6703	1.56044	1.487	1.18024	1.21643	1.65438	1.42474	1.37446	1.30919	3.27203	3.62416	4.22107	3.62699	3.87972	3.93779
RT281	994.29	16.5715	994.83	Nonanoic acid	Organic acid	NA	0.0450601	0.110433	0.0966864	0.0636008	0.0672116	0.0303942	5.30359	5.24902	4.89716	1.78031	1.79133	3.44942	10.8512	6.56198	6.99478	0.890722	0.804818	6.02747	7.31453	6.33962	7.58672	6.70345	7.25951	6.69204	6.66305	10.0635	6.7456	8.07398	6.07671	6.92806
RT298	1196.4	19.94	1197.87	4-hydroxy-Benzoic acid	Organic acid	1709.43	0.00912393	0.00350521	0.0952914	0.0213449	0.135248	0.166007	2.2985	1.8211	1.66301	1.49132	1.15791	0.310386	1.07743	0.850798	1.01784	1.90146	1.79805	1.35441	1.3065	1.3001	1.61936	1.78849	1.43892	1.58543	4.59698	4.36691	4.33032	4.31356	4.3984	4.44924
RT31	1566.98	26.1163	1566.98	cis-Sinapic acid	Organic acid	2226.47	2.13391	2.57653	2.47938	1.29535	2.03083	1.78586	70.133	59.5614	55.7359	50.7483	87.3613	80.5732	1818.46	1138.81	1123.59	936.001	758.321	1340.81	1261.2	1284.72	1828.69	1937.45	1529.72	1517.53	2035.14	1967.28	1913.01	2177.02	1956.11	1874.13
RT56	958.33	15.9722	958.84	Butanedioic acid	Organic acid	1380.81	0.602635	0.6675	0.548471	0.29602	0.208192	0.149893	147.334	134.177	135.926	130.934	156.013	147.561	39.9531	60.8751	61.8747	62.752	61.0744	62.7687	36.4295	36.1959	47.5852	50.2304	45.0633	45.4612	47.5397	41.3573	47.4196	49.3707	50.1567	48.4621
RT87	1413.41	23.5568	1413.94	Ascorbic acid	Organic acid	1970.16	0.640144	0.4406	0.231603	0.577	0.671516	0.514618	26.8583	24.1951	25.4146	24.6377	29.1988	31.6666	151.904	119.129	112.877	115.249	95.8106	145.317	55.9734	57.5241	87.2926	95.0613	72.2735	72.2964	45.057	39.2638	44.2078	45.0992	47.339	45.5489
RT92	1547.97	25.7995	1551.98	elaidic acid	Organic acid	2281.52	0.296226	0.361076	0.059973	0.0221069	0.221264	0.337945	192.064	137.74	152.934	140.978	105.974	114.544	61.6088	35.4339	35.5048	167.1	35.5017	216.758	56.2411	49.4072	142.101	167.073	64.0751	56.7193	38.612	182.113	65.0832	298.483	102.801	84.416
RT115	1672	27.8667	1672.5	myo-Inositol-1-phosphate	carbohydrate	NA	0.189689	0.303196	0.0968051	0.26945	0.0387679	0.241296	21.352	29.3745	34.0744	34.4837	36.749	58.0952	30.1632	19.7591	23.8748	27.053	13.8914	22.055	7.99815	7.95436	16.1368	17.9098	8.83093	8.72099	9.11324	35.0273	11.6671	68.5206	15.069	13.9708
RT13	929.38	15.4897	930.23	Phosphoric acid	Others	1325.19	0.777501	2.16179	1.7431	2.49135	2.0588	0.892163	2757.89	2448.56	2484.11	2423.14	2539.3	2959.59	2240.26	2278.55	2420.82	2495.02	2620.63	2097.33	1242.93	1230.77	1788.72	1811.44	1483.89	1476.98	1709.11	1500.17	1593.49	1580.34	1637.17	1673.22
RT141	1233.9	20.565	1234.42	Pyrophosphate	Others	1750.99	0.160923	0.129761	0.209687	0.107433	0.185238	0.298487	3.5991	3.34456	3.20876	3.51186	0.128534	1.07699	16.0471	7.51314	7.86974	7.31667	8.18395	10.2891	5.55246	5.72152	6.1748	6.26421	8.46669	8.46972	15.9596	14.9864	15.1565	15.6025	19.3851	17.7578
RT15	1860.12	31.002	1860.55	Epicatechin	Others	2929.72	2.90225	2.93271	2.51436	0.192303	0.619406	0.806451	2068.48	2003.18	2127.89	1936.07	1885.37	2038.42	88.2999	109.388	108.754	118.141	105.156	88.4224	64.5156	60.5673	239.702	243.234	66.3416	58.8585	28.3849	39.9888	41.8249	36.1426	37.6605	41.1534
RT178	1913.06	31.8843	1914.08	gamma-Tocopherol	Others	3098.46	0.0150354	0.0318108	0.0612423	0.0292709	0.0796509	0.0877657	0.0451927	0.0448499	0.0221459	0.055803	0.0198103	0.00168101	0.00208721	0.00116759	0.0610777	0.402869	0.00335644	0.472835	0.141433	0.0835534	1.01137	0.980767	0.161653	0.164185	0.442278	3.14935	0.602701	6.68166	1.00589	0.920024
RT186	1361.43	22.6905	1362.03	Indole-3-acetonitrile	Others	2150.53	0.0841281	0.0678284	0.0324455	0.161682	0.122999	0.0724787	8.04924	6.84621	7.24032	6.50023	6.94507	9.03289	8.03421	10.4414	10.3883	10.2396	9.46411	8.6225	4.94816	4.9221	6.91349	6.87434	5.91653	6.03555	6.85918	6.13976	6.69375	7.01731	6.75157	7.00242
RT203	1959.05	32.6508	1959.23	Kaempferol	Others	3177.74	0.148259	0.156465	0.203763	0.0178056	0.194766	0.264735	1.85881	0.911187	0.540203	0.712675	0.940408	0.263128	3.43926	2.92005	7.45814	9.44944	8.31725	8.90596	5.32737	5.63585	7.32614	7.17029	6.20962	6.49882	14.1566	14.4105	13.4956	14.2942	12.5655	14.1994
RT229	1987.57	33.1262	1988.42	alpha-Tocopherol	Others	NA	0.0346587	0.0258632	0.0552557	0.0125699	0.0890598	0.108001	0.65627	0.640701	0.621851	0.665452	0.87157	1.04107	0.243012	0.00671306	0.0858463	0.809139	0.0147439	0.781541	0.158471	0.119034	1.09312	0.897955	0.158797	0.167293	0.633979	4.22593	0.833875	8.84736	1.39403	1.19216
RT262	2066.57	34.4428	2067.11	Campesterol	Others	NA	0.0827332	0.09072	0.0149805	0.0107766	0.0818795	0.108778	2.73346	2.41	2.69776	2.44435	2.87651	3.8432	0.687073	0.0286936	0.21987	1.87196	0.0307906	2.47685	0.222836	0.118333	1.79528	1.81107	0.2412	0.205061	0.698426	5.20567	0.865236	10.7835	1.51064	1.55696
RT284	1875.55	31.2592	1885.06	Guaiacylglycerol	Others	NA	0.0418805	0.0784824	0.0523418	0.0814155	0.0448119	0.0628881	1.4771	2.3691	2.46813	2.34844	3.20378	4.44075	2.65172	1.99932	1.9415	1.81395	1.48772	1.86811	0.846736	0.789187	1.14476	1.15441	1.09199	1.0685	1.45599	1.39528	1.41168	1.61131	1.47552	1.52555
RT287	1493.46	24.891	1498.96	N-acetyl-Glucosamine	Others	2018.64	0.0322739	0.0560063	0.0377461	0.0505592	0.0210491	0.0446551	1.11395	0.984859	0.915588	0.926636	1.16971	1.31896	0.334749	0.744075	0.799167	0.814854	0.803016	0.93095	0.283036	0.268839	0.412694	0.35431	0.403328	0.402449	0.544232	0.50831	0.581206	0.595389	0.641366	0.645209
RT30	622.26	10.371	623.08	Carbodiimide	Others	NA	1.01005	1.12804	0.904301	0.353534	0.116072	0.438752	417.727	349.449	373.67	360.003	330.806	432.401	204.347	160.241	152.539	58.6067	55.769	153.867	84.3815	84.576	97.6429	111.128	92.0667	95.9785	123.997	119.843	110.075	112.917	117.609	121.276
RT38	921.07	15.3512	921.33	Ethanolamine	Others	NA	0.459892	0.951627	0.617392	0.749939	0.216728	0.799434	503.827	450.086	455.852	432.31	438.675	378.92	135.139	459.274	488.743	286.458	298.277	437.852	192.426	194.317	258.582	268.061	254.594	242.596	327.977	280.495	317.893	306.116	329.571	319.133
