# Supplementary material for: Dynamic Metabolic Profiles and Tissue-Specific Source Effects on the Metabolome of Developing Seeds of Brassica napus
Source: PLoS One. 2015 Apr 28;10(4):e0124794. doi: 10.1371/journal.pone.0124794 (PMC4412398; doi:10.1371/journal.pone.0124794)
Supplement: S2 Table — Metabolites in seed samples of four developmental stages 35 days, 42 days, 49 days and 56 days after flowering (DAF) were analyzed by GC-MS, VIP is variable influence on projection values. The NA presents that the value of retention indices has not been detected in GOLM database. (XLSX) [file pone.0124794.s004.xlsx]

## Sheet: Sheet1
Supplementary Table S2 44 identified metabolites that displayed specific changes in developing seeds
Class	Metabolites	Type	Rentions indices	VIP	35 DAF	42 DAF	49 DAF	56 DAF
RT19	Unknown			5.97403	4465.53916666667±200.926644667567	6450.51916666667±533.689682292404	5030.003±470.175453036417	8083.5745±356.363232145377
RT3	Unknown			5.09677	3790.67562166667±1154.54711577204	3727.409125±1842.04050908855	6861.53065±2758.02778507373	5616.27318666667±2509.27299939635
RT7	Unknown			4.8338	9477.7255±1328.82601185208	12703.9198333333±3855.50084821246	9583.19516666667±1064.34799440999	9637.09533333333±754.710928439933
RT1	DL-malic acid	Organic acid	1479.34	4.78727	2249.3518±80.2408817370547	3552.6036±201.322497786641	5220.32701666667±605.481904163494	5718.18766666667±197.714937326492
RT21	d-Mannose	carbohydrate	1815.58	4.64862	1403.84583333333±41.4413934354851	2309.65368333333±191.559015783225	1666.69215±158.057722822363	3499.45165±83.6786295717551
RT33	myo-Inositol	carbohydrate	1975.96	4.36577	1210.89386666667±44.2331518638076	2239.00091666667±151.7664718361	499.24365±60.2669068527241	765.064916666667±57.1967498767689
RT2	Unknown			4.23793	18822.0713333333±2209.87664177849	14667.4208333333±8329.36122278048	17893.8263333333±4318.89070561243	16563.4351666667±4306.5369195608
RT5	Unknown			4.09281	13072.8706666667±2550.40799450565	14542.2613333333±4632.10005647661	11700.3008333333±2143.72273301295	12210.9011666667±3742.10684046191
RT17	Citric acid	Organic acid	NA	3.97027	2494.32983333333±267.945791254438	4680.70766666667±422.097800261345	3314.55766666667±319.889238736577	3373.99916666667±140.541047529064
RT36	Unknown			3.71487	468.17955±76.1655274477046	1357.98948333333±266.088417561857	948.448483333333±93.4082493633494	2172.75735±70.2927082571941
RT15	Epicatechin	Others	2929.72	3.57732	2009.901159±88.5095328912594	103.0269615±12.1360150329629	122.203094666667±92.4275053794196	37.5258451666667±4.96376768943542
RT32	Unknown			3.57117	686.952373333333±99.3827000016261	293.565991666667±47.203199255254	308.661791666667±27.4972403212238	1137.20877166667±53.48203682619
RT23	Sorbose	carbohydrate	1806.15	3.51284	1848.38696166667±66.5839513680693	141.765613333333±39.732945649753	81.841965±11.8183246033315	176.729836666667±14.9624945714365
RT11	Unknown			3.44413	79.0272191666667±4.54325014155551	29.9037388333333±6.80200034588035	24.1816748333333±3.5646549857271	929.930606166667±82.4283070809097
RT10	4-amino-Butanoic acid	amino acid	1527.46	3.33734	503.7997655±34.2955007952032	2129.67027516667±278.404770380607	1827.397015±213.08535595783	1797.70372316667±37.002092652162
RT29	Unknown			3.24785	1651.00250883333±69.3963150727781	27.3985025±6.31875865648965	130.376817666667±177.462958957572	29.590463±6.2296633911051
RT31	cis-Sinapic acid	Organic acid	2226.47	3.07199	67.3521733333333±14.520441023704	1185.99867333333±367.560732732037	1559.88607166667±276.565199866846	1987.11468166667±107.686644361519
RT8	Unknown			3.03191	6854.78101666667±3165.92529088276	4681.32848333333±2346.80120067865	5228.16125±672.81558168117	5997.27085±419.127120828041
RT50	Raffinose	carbohydrate	NA	3.01544	19.6731697166667±11.8163214675444	248.343507816667±211.7309109727	1023.57969576667±426.252094970571	1276.31479975±215.877097636204
RT13	Phosphoric acid	Others	1325.19	3.00457	2602.0985±212.385244892153	2358.76816666667±189.640128709529	1505.78766666667±252.788153756987	1615.58266666667±74.2766265460856
RT14	Sucrose	carbohydrate	2492.62	2.91504	4742.21366666667±1100.23611487165	5609.65833333333±1826.04408674103	4364.783±434.976525669145	4010.971±490.026768570045
RT6	L-Alanine	amino acid	1108.6	2.86148	409.774453±150.838477916996	847.701618±466.003783124099	443.394650333333±109.29377560136	139.235356333333±32.4800844782714
RT43	Galactinol	carbohydrate		2.40517	9.6256658±3.09094295704464	8.26710366666667±2.32567751640728	28.4118952333333±4.92648652555032	483.788675716667±23.3203732128438
RT18	Unknown			2.39107	8.80172733333333±1.39294879084677	461.487963833333±82.0990248809679	447.054015833333±71.7142632928968	966.5385715±39.3784182091489
RT28	Unknown			2.3789	821.897178333333±87.0183281306276	43.4907383333333±11.3312236839795	19.59987±3.88796441898329	78.0584033333333±12.648538781318
RT24	Glutamic acid	amino acid	NA	2.3127	800.219466466667±108.201128087425	24.6326773±20.02993382635	10.7013243±4.26727617022812	19.0914492833333±4.22372345966449
RT47	Unknown			2.27166	197.633371666667±4.22568640870766	236.299908333333±104.16410074723	191.609661666667±25.1401276003742	617.3957±29.957373082929
RT37	Glucopyranose	carbohydrate	2789.95	2.22448	1015.82626666667±136.561790462305	387.098416666667±172.838727695218	332.2814±39.9909472720015	448.320433333333±44.7962763372433
RT16	L-Aspartic acid	amino acid	NA	1.9349	772.196976833333±77.113055415726	912.154655166667±228.396563552084	697.846777333333±82.998389552592	950.285017666667±42.5761314588606
RT34	DL-Glutamine	amino acid	NA	1.84846	624.846106666667±140.617770396157	115.832598333333±46.2083503778967	89.6718166666667±11.5248323864457	65.6164366666667±5.06223379115057
RT27	Unknown			1.8385	4133.014±765.522484309903	4542.87733333333±1191.73465138774	4350.61133333333±599.6289974208	3946.95183333333±439.437881858816
RT22	Unknown			1.76353	1177.89621666667±454.935324123667	1508.43005±463.49255187125	1518.54251666667±317.157465359037	1160.8939±169.42379613641
RT68	Unknown			1.71576	513.619182333333±45.3973174761335	266.993507166667±31.6977637892575	79.5169405±12.9605936099999	43.96432±4.50936505006978
RT49	Unknown			1.69209	57.932543±7.72044162610185	89.6671775±21.4679952519519	145.484057666667±26.3512283893816	385.508212333333±19.6634991856416
RT61	Unknown			1.61715	422.650431833333±69.8291211413746	74.687563±6.38934122323665	31.3054371666667±5.37169684742414	55.5630061666667±4.22127379203109
RT4	Unknown			1.48975	655.534066666667±271.415707343806	1046.75665±717.819119602204	788.7729±185.626641027456	856.60225±118.618511290739
RT44	Unknown			1.41807	399.919211666667±73.5342728642981	85.5729183333333±21.7895273640558	94.9143683333333±8.27714049856934	68.830415±3.42702299265558
RT30	Carbodiimide	Others	NA	1.37717	377.342698333333±39.800209615595	130.894965±60.203039553267	94.2956±9.95081764283116	117.619501666667±5.25407438356336
RT38	Ethanolamine	Others	NA	1.35811	443.2781635±40.3832566354642	350.957147833333±135.485005728243	235.095857±33.3417369392049	313.530869333333±18.2356584059132
RT41	Unknown			1.29338	265.226107666667±16.3915918985337	116.9391745±41.3901406721443	23.8313876666667±2.79190920358959	25.6483595±1.39601580190881
RT46	Unknown			1.28929	976.521372833333±44.4568628142742	803.095913166667±206.344289834593	1051.387977±109.867956751654	1041.039884±61.7152852375113
RT39	Unknown			1.13424	674.913885±128.079087618474	608.261326666667±405.628157943388	817.291178333333±63.7426006230488	751.159471666667±60.5938917217706
RT40	Valine	amino acid	NA	1.10297	257.839439666667±18.1653338611791	97.9928726666667±48.0715041455146	67.3416581666667±9.16758962647831	56.7031596666667±2.66072415542293
RT35	Unknown			1.0525	185.0535155±54.2884345583896	235.497473333333±65.142448649427	145.915086333333±21.6645188197436	130.485073±13.3825174540554
