# Supplementary material for: Dynamic Metabolic Profiles and Tissue-Specific Source Effects on the Metabolome of Developing Seeds of Brassica napus
Source: PLoS One. 2015 Apr 28;10(4):e0124794. doi: 10.1371/journal.pone.0124794 (PMC4412398; doi:10.1371/journal.pone.0124794)
Supplement: S3 Table — GC-MS analyzed metabolites in 39 days siliques collected from the treated plants. The Pe presents the green phloem of main branch was girdled at 28 days after flowering. The Sd presents the siliques were darken by opaque black cloth 28 days after flowering. Cont is the control sample without any treatment. VIP is variable influence on projection values. The NA presents that the value of retention indices has not been detected in GOLM database. (XLSX) [file pone.0124794.s005.xlsx]

## Sheet: Sheet1
Supplementary Table S3 Annotated metabolites among silique walls
Name	annotation	Type	Rentions indices	rt	rt-min	rtmin	rtmin-min	rtmax	rtmax-min	mz	VIP	VIP(B-T)	VIP(B-N)	VIP(T-N)	Pe.1	Pe.2	Pe.3	Pe.4	Pe.5	Pe.6	Cont.1	Cont.2	Cont.3	Cont.4	Cont.5	Cont.6	Sd.1	Sd.2	Sd.3	Sd.4	Sd.5	Sd.6
RT277	Phenylalanine	amino acid	1698.99	1230.44	20.5073	1222.92	20.382	1230.95	20.5158	192 266	0.0741253	0.0622071	0.0834063	0.082467	0.0177747	0.0964038	0.0200678	0.453082	0.0172307	0.0617433	0.108926	0.0329467	0.0969234	0.0125791	0.0593416	0.0257502	0.44547	0.62073	0.320156	0.403948	0.570331	0.751975
RT200	Glycine	amino acid	NA	792.11	13.2018	786.67	13.1112	797.16	13.286	102 151 189	0.10342	0.0845846	0.0123819	0.108487	0.0212828	0.0484884	0.0102336	0.00540473	0.0225027	0.0582861	0.0217395	0.0509804	0.029948	0.00570098	0.0310307	0.0178398	1.30149	0.0637015	1.64415	0.864951	0.758437	0.0694454
RT249	DL-Ornithine	amino acid	NA	1319.75	21.9958	1316.44	21.9407	1327.62	22.127	68 111 186 188 211 216 234 271 285 286 295 296 300 348 349 376 400 458 460 474 475 651 652	0.115909	0.106748	0.0778471	0.129438	0.183473	0.30928	0.231807	0.804517	0.161224	0.558372	0.154825	0.504064	0.204983	0.303647	0.475143	0.354329	1.12821	1.98518	0.859955	1.99379	1.73525	1.37325
RT107	Proline	amino acid	NA	841.53	14.0255	839.43	13.9905	843.36	14.056	38 66 67 68 70 94 125	0.19216	0.178258	0.115524	0.2226	0.222616	0.114729	0.392317	0.183702	0.50884	0.49024	0.0995792	0.354751	0.0922369	0.130548	0.390269	0.189996	4.64441	1.67281	3.26639	4.33419	9.22739	1.37637
RT201	L-Methionine	amino acid	1583.17	1056.27	17.6045	1054.4	17.5733	1057.15	17.6192	35 47 56 61 104 178 221 223 255 266 281 281 355	0.203949	0.219373	0.0245476	0.25827	0.0808683	0.118557	0.110544	0.143456	0.0996562	0.118435	0.0811352	0.0920866	0.0957182	0.103348	0.114246	0.0731524	3.65861	5.54537	3.92018	4.44294	4.07142	4.18338
RT133	Leucine	amino acid	1332.22	824.83	13.7472	823.18	13.7197	829.78	13.8297	44 86 87 170 188 189 234	0.218023	0.215557	0.0654638	0.261925	0.0552122	0.406191	0.469774	0.27523	0.257194	0.4442	0.152476	0.588262	0.353519	0.289651	0.436486	0.371842	6.147	2.7321	5.97795	5.44716	5.41207	2.00535
RT63	L-Alanine	amino acid	1108.6	775.28	12.9213	766.26	12.771	776.71	12.9452	66 87 87 94 94 101 101 115 116 117 118 190	0.287887	0.291042	0.39526	0.315549	3.66416	3.73358	3.51753	6.58691	1.98394	6.53883	9.12314	12.0167	4.09233	1.72179	11.0423	2.52482	38.4339	3.8189	11.9173	11.6967	14.4828	10.4472
RT89	Isoleucine_2	amino acid	1300.38	844.88	14.0813	842.63	14.0438	847.49	14.1248	41 44 57 61 86 87 130 142 170 188 281 370	0.350553	0.334709	0.0633628	0.409283	0.166666	0.204581	0.301414	0.238217	0.346784	0.246063	0.218261	0.292788	0.213088	0.195483	0.252765	0.210525	14.4906	5.20018	14.1834	13.1988	12.5487	4.27948
RT127	L-Lysine_2	amino acid	1881.21	1386.57	23.1095	1371.59	22.8598	1403.57	23.3928	82 84 86 88 94 100 102 114 128 141 142 146 156 166 167 168 172 176 177 186 199 200 201 273 287 289 316 346 362 374 428	0.367522	0.267807	0.420739	0.383831	1.82518	0.605969	0.800405	1.14373	11.1679	1.40477	0.399103	1.17611	0.508727	0.531584	1.32252	0.845077	7.3993	14.143	6.14818	14.3908	15.4707	8.9206
RT75	L-Lysine_1	amino acid	NA	1078	17.9667	1069.42	17.8237	1080.91	18.0152	68 82 86 89 100 114 122 124 138 155 174 175 176	0.412521	0.113088	0.306865	0.302824	3.63503	9.61174	9.58986	16.9735	5.83018	24.0436	4.89915	10.8739	6.10745	10.663	9.18733	6.22691	12.0982	27.2839	5.5807	12.6199	10.162	26.4642
RT106	Tryptophan	amino acid	2414.64	1601.8	26.6967	1586.93	26.4488	1613.03	26.8838	140 144 154 156 168 170 182 196 198 200 203 204 210 211 212 214 224 231 235 236 237 242 250 251 262 298 304 312 313 314 315 316 317 326 348 349 350 402 403 404 416 417	0.43859	0.0882315	0.442106	0.220465	5.95512	11.2155	13.6032	16.3223	7.89732	15.9157	5.36106	6.29792	6.37262	5.57332	7.27533	5.28123	8.2612	10.9188	5.74495	12.485	11.7502	10.62
RT50	Tyrosine	amino acid	NA	1408.07	23.4678	1393.22	23.2203	1422.98	23.7163	47 61 65 76 91 96 99 103 123 134 146 149 157 162 177 179 180 221 274 281 282 294 296 297 309 313 323 325 326 355 364 366 369 400 433 449 465 493 494 523 555 569	0.442317	0.466926	0.225666	0.550726	5.82694	3.65914	3.19227	5.08689	5.25554	7.1656	4.75597	2.52865	5.71095	5.04529	5.48454	6.146	24.2116	19.8285	30.223	24.7298	26.606	16.9101
RT90	DL-Glutamine	amino acid	NA	1335.36	22.256	1322.96	22.0493	1346.99	22.4498	61 75 76 100 101 112 114 116 128 131 132 145 148 155 156 157 158 160 166 168 180 195 207 208 211 212 216 225 226 227 228 229 230 241 242 245 246 247 253 256 268 272 283 283 285 285 287 299 300 301 302 304 307 309 313 314 315 316 327 328 329 330 341 342 343 346 348 357 358 359 370 371 372 373 374 387 389 390 415 416 417 445 446 447	0.457872	0.506906	0.205198	0.58001	1.52441	1.04773	1.18708	1.58645	0.683557	2.13521	0.635139	2.84105	1.63656	2.44344	3.83893	3.04879	36.6889	34.2962	8.39669	18.7761	34.308	27.4813
RT23	Valine	amino acid	NA	886.5	14.775	864.85	14.4142	895.37	14.9228	59 76 77 80 82 98 103 110 115 133 144 145 169 285	0.602163	0.639737	0.145828	0.753732	2.33388	2.75985	2.8481	4.47908	2.76674	4.48946	2.5825	3.04601	3.95607	2.48078	4.07058	2.23403	48.6494	50.2096	13.2254	52.479	49.0368	40.4471
RT96	L-Threonine	amino acid	NA	1045.91	17.4318	1036.1	17.2683	1059.93	17.6655	44 57 86 100 101 102 114 115 117 118 119 128 129 131 132 133 157 172 177 188 202 203 218 219 220 221 222 251 291 292 293 294 295 322	0.624257	0.540299	0.297154	0.698799	1.75659	5.63479	2.36746	7.49205	4.91416	19.3567	3.7156	4.44647	2.82902	1.46056	3.23017	1.73426	28.8274	55.8398	23.2342	32.3925	31.6721	44.5618
RT28	4-amino-Butanoic acid	amino acid	1527.46	1157.37	19.2895	1142.75	19.0458	1172.76	19.546	45 56 57 58 61 68 71 77 83 84 85 86 100 107 111 116 125 130 136 142 143 144 144 158 169 172 173 174 175 176 177 178 182 186 187 201 216 246 247 248 249 260 276 277 277 288 293 304 305 306 447	0.824282	0.896065	0.368312	1.04063	5.17278	16.9426	13.634	26.6023	8.61379	18.3945	10.9439	26.3747	10.825	15.0622	30.857	10.1251	91.9806	128.05	51.2408	78.0903	78.3416	126.286
RT38	Serine_2	amino acid	NA	1022.35	17.0392	1004.88	16.748	1033.07	17.2178	46 61 68 73 74 75 86 88 90 94 100 101 102 103 111 113 114 115 116 117 119 132 133 144 145 147 149 161 162 163 172 190 203 204 205 206 207 208 216 218 219 220 221 222 278 279 280 306 308	0.895211	0.843368	0.244801	1.01952	2.95507	3.53837	2.09157	6.1847	3.28933	7.35358	2.92336	3.1173	2.32129	1.96243	2.54174	1.98712	53.5885	140.528	29.7596	66.3726	75.3935	98.3879
RT45	Glutamic acid	amino acid	NA	1225.48	20.4247	1209.99	20.1665	1238.5	20.6417	41 43 45 46 47 48 52 54 56 57 61 66 68 73 74 75 76 77 80 82 83 84 85 89 99 100 101 102 103 112 113 114 115 117 118 119 123 124 125 128 130 131 132 133 135 137 139 140 141 144 147 148 149 150 158 159 163 164 165 165 167 168 172 172 173 174 177 178 183 185 186 187 188 198 200 201 203 204 205 206 207 211 212 213 225 226 227 232 241 246 253 253 258 259 260 261 269 272 274 278 285 287 315 329 343 344 …	0.920695	0.407961	0.951586	0.712571	62.703	68.332	62.1224	68.2206	52.5144	57.0428	55.4904	21.6268	65.8401	38.8755	36.0619	43.5266	99.4231	76.0042	55.0984	85.8579	84.9787	93.6329
RT26	Isoleucine_1	amino acid	NA	960.4	16.0067	947.87	15.7978	978.56	16.3093	44 45 46 47 48 49 56 57 59 60 61 66 73 74 75 76 79 80 81 87 98 100 101 102 103 105 114 115 116 117 118 119 128 130 131 132 133 142 143 144 145 146 147 148 149 150 157 158 159 170 179 203 216 218 219 220 221 222 232 233 234 248 249 250 260 261 291 306 308 324 341 341 429	1.1783	1.22247	0.396145	1.46664	5.93661	16.5051	11.5273	17.461	15.303	17.6762	8.56187	9.28078	11.6574	6.25458	11.9935	6.47333	135.52	196.416	127.279	123.382	127.796	174.187
RT33	L-Aspartic acid	amino acid	NA	1070.77	17.8462	1060.34	17.6723	1078.92	17.982	42 43 44 45 46 47 48 49 55 60 61 62 70 72 73 74 75 76 77 87 91 98 99 100 101 102 115 116 117 118 119 119 123 128 130 131 132 133 144 145 146 147 148 149 150 154 159 160 161 162 172 173 187 202 203 220 222 237 244 245 246 247 262 263 264 276 278 285 285 291 293 306 308 309 343 357 358 373 374 375 376	1.20841	1.30197	0.125874	1.53216	2.01228	2.65248	2.82817	4.74339	2.30597	5.96806	1.50048	2.06339	2.07857	6.98198	2.83887	2.14772	140.857	159.624	130.208	144.67	149.061	167.421
RT34	L-Asparagine	amino acid	NA	1207.38	20.123	1194.81	19.9135	1215.93	20.2655	42 43 44 45 46 47 48 49 55 57 58 59 60 61 62 68 70 71 72 73 74 75 75 76 77 86 87 89 90 91 98 99 100 101 102 103 106 114 115 116 117 118 118 120 123 123 125 128 129 130 131 132 133 141 142 143 144 145 147 148 149 150 154 158 160 161 162 163 169 170 172 179 186 187 188 190 202 215 216 220 222 223 224 228 233 237 243 244 250 252 253 261 262 263 276 276 278 279 291 293 307 309 309	1.22355	1.29737	0.155672	1.5355	7.42441	7.62315	5.36497	7.16629	6.07431	8.57753	6.05949	5.7667	4.75994	5.74894	7.71777	5.49595	145.87	144.159	130.714	173.644	170.011	144.016
RT31	Serine_1	amino acid	NA	926.01	15.4335	918.87	15.3145	936.03	15.6005	42 43 44 45 46 47 48 49 55 57 59 60 61 62 66 67 70 73 74 75 76 77 80 84 87 88 89 90 91 95 96 101 102 103 104 105 109 110 115 116 117 118 119 119 131 132 133 144 145 146 147 148 149 150 159 163 174 182 216 219 220 221 222 234 235 236 237 250 262 276 278 291 293 306 308 315	1.30742	1.41524	0.156647	1.66399	3.35174	3.30382	4.52723	4.73638	4.32471	4.80602	3.79806	4.80968	4.63665	5.11765	6.9814	4.69044	166.574	179.644	170.961	181.114	193.488	156.987
RT557	Galactinol	carbohydrate	2789.95	2012.82	33.547	2012.12	33.5353	2018.13	33.6355	304 343 434 641 642	0.0383617	0.0171454	0.0631568	0.00385099	0.0119201	0.0100413	0.00725278	0.0283646	0.00562704	0.0201928	0.0370885	0.0206114	0.106667	0.0453597	0.023416	0.0614644	0.0587058	0.032879	0.0359852	0.0395093	0.0241785	0.0793998
RT326	Sophorose	carbohydrate	2636.46	1908.6	31.81	1899.1	31.6517	1915.6	31.9267	171 192 232 278 307 314 320 322	0.0434701	0.0340587	0.0259749	0.0423088	0.0740806	0.0180194	0.0277203	0.0168197	0.0144183	0.163516	0.0171751	0.0444109	0.0393639	0.0503193	0.028663	0.0731371	0.11138	0.124446	0.231746	0.15186	0.125429	0.513147
RT325	Laminaribiose	carbohydrate	NA	1887.91	31.4652	1875.97	31.2662	1904.1	31.735	82 162 173 201 244 290 318 319 320 359 376 390 452 508 611 742 743 744	0.087573	0.0360975	0.08342	0.0386519	0.691807	0.216596	0.498516	1.10321	0.565544	1.01684	0.153859	0.562435	0.0983656	0.480596	0.485346	0.462849	0.464788	0.619973	0.491453	0.622058	0.474672	0.54924
RT225	N-acetyl-Glucosamine	carbohydrate	2018.64	1542.3	25.705	1534.5	25.575	1554.06	25.901	147 173 202 203 206 274 280 327 419 432 433 435 509	0.133306	0.0504084	0.118506	0.0728321	0.292112	0.258386	0.2766	1.11355	0.174611	0.862027	0.152075	0.731817	0.309172	0.291752	0.53127	0.438032	0.579049	1.47523	0.76961	0.928041	1.05506	0.540979
RT149	L(-)-Fucose	carbohydrate	NA	2018.13	33.6355	2011.63	33.5272	2019.63	33.6605	204 266 318 327 344 433 539	0.141057	0.128625	0.173763	0.115339	3.00713	3.06629	2.1788	4.74635	2.12381	4.29158	1.87616	2.61701	2.04948	2.59295	2.87202	2.30046	1.10371	1.5902	1.52779	1.76135	1.39867	1.45153
RT130	Gentiobiose_2	carbohydrate	NA	1927.8	32.13	1915.15	31.9192	1943.6	32.3933	57 71 85 147 161 162 169 204 225 243 259 271 272 289 297 312 319 331 332 359 361 362 365 369 370 384 390 480 482	0.224962	0.135587	0.298595	0.107733	5.60309	5.45696	4.26535	9.50726	7.00463	13.4021	1.57237	15.6195	1.59964	5.89649	5.98052	5.43597	4.7333	5.11158	5.36801	4.80648	4.00797	6.07966
RT123	Melibiose	carbohydrate	NA	1904.81	31.7468	1885.6	31.4267	1923.6	32.06	103 111 117 142 155 159 161 163 169 170 173 175 187 189 191 199 204 221 227 241 243 247 248 261 262 264 267 268 271 272 275 281 282 285 286 287 295 304 305 306 317 318 319 321 327 331 332 341 345 346 355 358 359 361 362 363 373 374 375 376 377 385 391 392 393 401 402 403 405 407 425 429 431 432 433 436 449 463 475 497 539 598 599 611 624 625	0.339922	0.294438	0.37464	0.212456	21.2093	7.6895	14.033	28.3267	15.3041	28.3812	2.9245	15.4108	3.87578	16.9327	21.4789	12.3623	4.08207	6.74574	4.12326	7.22539	4.4247	22.2335
RT86	Arabinofuranose	carbohydrate	NA	1348.24	22.4707	1335	22.25	1361.04	22.684	82 172 173 213 215 217 218 219 220 229 230 244 249 257 258 261 274 276 278 286 287 302 303 329 356 365 393 394 395 396 414	0.35767	0.318249	0.408141	0.208423	10.2483	12.8156	6.9262	20.303	10.0272	24.5822	4.1458	12.9936	5.18439	4.96722	11.9263	4.56398	3.55815	4.32275	2.73687	2.68073	1.72083	4.25943
RT70	D-Xylose	carbohydrate	NA	1279.55	21.3258	1272.95	21.2158	1287.72	21.462	75 89 103 104 105 117 133 162 163 168 183 189 190 198 216 217 240 242 262 263 274 277 278 307 308 311 316	0.540097	0.276714	0.445288	0.446251	15.2378	15.8979	16.615	17.4314	19.1316	16.516	12.7848	12.3559	14.0868	8.74033	12.2199	12.5704	32.694	20.5949	22.8423	32.3642	19.4549	22.8683
RT49	Gentiobiose_1	carbohydrate	NA	1791.72	29.862	1779.07	29.6512	1806.44	30.1073	67 73 74 75 81 83 86 99 103 109 112 113 117 127 129 131 141 143 147 148 149 150 155 157 159 163 169 170 171 172 175 177 179 183 189 190 191 192 193 197 203 204 205 206 215 219 220 221 223 230 231 232 241 242 243 244 245 247 259 260 261 263 265 271 272 273 289 290 311 317 319 320 321 331 332 334 335 336 345 361 362 363 364 407 435 438 451 452 453 539 651	0.72829	0.203807	0.696929	0.311345	40.3431	25.8249	31.362	51.3985	43.0943	135.449	20.0434	51.0558	30.7027	24.6424	44.6194	31.0889	38.7546	53.3974	25.7648	63.1227	44.09	48.0627
RT54	Melezitose	carbohydrate	3194.35	1862.55	31.0425	1853.15	30.8858	1877.09	31.2848	73 74 75 81 103 104 109 113 117 129 131 133 139 141 143 145 147 148 149 150 153 155 157 159 161 163 167 169 170 171 173 181 183 191 192 193 197 199 203 204 215 217 218 219 223 227 229 230 231 232 239 241 242 243 244 245 247 255 257 259 271 272 273 274 284 287 293 296 304 306 317 318 319 320 321 331 332 345 346 347 359 361 362 363 364 365 366 378 379 385 387 407 408 415 427 436 450 451 452 453 454…	0.796421	0.169131	0.790362	0.431754	35.9712	44.6785	29.669	48.3654	48.1622	100.514	14.1406	28.8219	20.8462	23.5296	42.0341	31.8496	29.5468	50.8412	40.8429	37.3204	49.4761	48.3477
RT20	D-Fructose	carbohydrate	1798.12	1422.11	23.7018	1393.22	23.2203	1445.71	24.0952	38 44 49 54 59 66 71 74 75 80 82 87 88 91 94 98 100 104 106 111 113 118 120 125 128 129 133 143 144 145 147 148 149 150 151 152 153 157 158 164 165 167 168 170 174 181 182 183 187 188 190 191 192 193 195 200 206 207 208 212 213 217 218 222 223 224 227 228 231 239 245 246 252 255 259 264 266 268 269 271 275 279 280 281 292 293 294 310 311 313 315 316 325 332 340 344 345 346 348 349 353 356 359 364…	1.30992	1.49119	1.7083	1.15246	486.484	470.965	444.814	541.289	515.484	604.256	400.807	520.656	374.056	332.808	433.198	388.608	336.017	297.437	314.205	265.158	261.795	350.418
RT9	D-Mannose	carbohydrate	1815.58	1444.38	24.073	1426.07	23.7678	1463.76	24.396	41 44 45 46 47 54 55 57 59 61 66 67 67 68 71 73 74 75 76 83 85 87 88 89 90 91 92 96 97 99 100 101 102 103 104 105 106 111 113 114 115 116 117 117 118 118 119 120 121 123 125 127 128 129 130 131 132 133 134 135 138 140 141 142 143 144 145 147 148 149 150 151 152 153 154 155 156 157 158 159 160 161 162 163 164 165 166 167 168 168 169 170 171 171 172 173 174 175 176 177 177 178 179 180 181 182 186 1…	1.85925	2.36832	2.34605	2.04301	1326.74	1135.01	1065.38	1307.07	1287.51	1379.03	1041.14	1291.39	974.396	939.439	988.598	1017.22	782.794	738.724	778.766	642.422	529.857	899.079
RT8	D-Sorbose	carbohydrate	1806.15	1416.68	23.6113	1392.72	23.212	1447.49	24.1248	45 48 67 68 72 73 81 83 84 85 89 90 92 94 95 99 101 102 105 107 113 113 114 115 116 117 118 119 121 122 124 131 132 133 135 137 140 141 142 143 154 155 159 162 163 164 166 168 169 170 171 173 175 176 177 178 182 185 189 195 196 198 199 200 202 203 209 210 214 215 216 216 219 220 221 224 225 225 226 229 230 232 234 235 236 237 238 240 243 244 247 248 249 250 251 252 254 254 255 256 257 258 260 261…	2.05374	2.63108	2.39062	2.44048	1220.89	1036.36	928.964	1243.64	1114.31	1288.73	997.676	1402.61	773.902	696.722	941.177	936.549	563.867	512.235	542.21	515.045	435.606	558.164
RT15	Inositol	carbohydrate	1975.96	1547.42	25.7903	1535.52	25.592	1558.52	25.9753	45 46 53 54 55 65 66 67 68 72 73 74 75 81 83 85 87 99 101 102 103 104 105 109 111 112 113 115 116 117 118 119 120 121 123 125 127 129 131 132 133 134 135 135 137 139 141 142 143 144 145 147 148 149 150 151 152 153 155 156 157 159 161 162 163 164 165 166 167 169 171 173 175 176 177 178 179 181 182 183 185 187 189 190 191 192 193 194 195 197 201 203 204 205 206 207 208 209 210 213 215 217 218 219 2…	2.11271	1.50145	2.54251	0.419973	582.098	596.517	507.772	862.148	480.945	772.91	307.807	469.179	455.214	367.601	479.774	450.207	432.792	364.061	394.748	378.315	361.131	430.063
RT16	D-Glucose	carbohydrate	1824.04	1427.03	23.7838	1404.02	23.4003	1445.21	24.0868	47 58 61 72 90 102 103 103 105 106 108 115 116 119 129 132 134 135 136 136 137 138 139 143 146 149 156 157 160 161 162 163 166 168 172 173 176 177 178 179 180 186 189 192 194 197 197 198 201 202 204 205 209 210 211 219 225 226 232 233 234 235 236 237 239 241 242 243 247 248 249 249 250 250 253 253 255 255 260 261 265 266 274 277 278 284 288 290 291 297 300 303 304 305 306 307 308 309 310 317 319 …	2.14547	2.75966	2.64952	2.42115	1493.4	1236.94	1209.02	1492.71	1449.54	1602.14	1344.63	1292.28	1053.07	798.092	1172.39	1201.82	717.838	572.853	979.578	832.254	515.859	685.462
RT14	Sucrose	carbohydrate	2492.62	1843.71	30.7285	1826.58	30.443	1862.59	31.0432	45 47 53 54 55 58 61 66 67 68 73 74 75 76 80 81 82 83 86 87 88 89 97 98 99 100 101 102 103 104 105 109 110 111 112 113 114 115 116 117 118 119 120 121 123 125 126 127 129 130 131 132 133 134 135 135 137 139 140 141 142 143 144 145 146 147 148 149 150 151 152 153 154 155 156 157 158 159 160 161 162 163 164 165 166 167 169 170 171 172 173 174 175 176 177 178 179 180 181 182 183 185 186 187 189 190 …	3.05949	3.33745	4.06552	2.57723	1679.44	1312.12	1311.61	1751.25	1270.66	1548.6	770.67	1178.49	809.81	878.187	930.264	1102.79	596.778	471.23	375.393	434.143	476.89	557.197
RT440	Mannose-6-phosphate	carbohydrate	NA	1681.28	28.0213	1673.89	27.8982	1690.55	28.1758	331 342 343 357 358 383 388 389 411 424 471 472 589	0.0438898	0.0378326	0.0417282	0.0368729	0.00181185	0.0537946	0.0142425	0.186874	0.00609631	0.161383	0.00597881	0.143038	0.00202614	0.0996555	0.313748	0.0509814	0.152817	0.3152	0.119636	0.355689	0.279096	0.206602
RT219	cis-Sinapic acid	Fatty acid	2226.47	1618.75	26.9792	1602.05	26.7008	1623.87	27.0645	161 161 176 206 218 233 249 250 251 278 279 280 295 323 324 325 338 339 340 341 353 354 355 368 369 370 371	0.221169	0.0478133	0.245432	0.116992	0.0390187	2.79164	0.0462444	0.120274	0.0840143	0.136915	0.606875	6.75676	0.341618	1.8462	1.56099	1.13248	0.351899	1.20581	0.333533	0.279091	0.341309	0.328632
RT87	Tetradecanoic acid	Fatty acid	NA	1378.15	22.9692	1367.68	22.7947	1399.19	23.3198	41 112 132 144 154 160 168 258 259 260 261 262 264 274 285 286 300 320 346 348 387	0.253921	0.0671552	0.303065	0.0766068	9.71256	9.33291	10.2366	14.851	8.83234	18.9691	7.90837	12.2549	10.164	7.96571	10.5753	8.8723	13.3432	12.4412	3.07856	14.1067	4.17923	15.0792
RT64	Hexadecanoic acid	Fatty acid	2082.86	1499.7	24.995	1482.17	24.7028	1511.02	25.1837	39 41 42 43 45 47 47 53 54 55 56 57 60 61 61 67 68 70 71 75 76 77 81 82 83 84 85 93 94 95 97 98 99 105 109 111 112 116 117 118 119 121 122 123 124 125 129 130 131 132 137 139 145 146 159 167 171 185 187 188 195 199 201 202 213 221 227 239 241 255 257 269 270 271 279 281 283 285 286 295 296 299 309 311 313 314 315 316 324 327 328 329 330 340 341 355 369 370 400	0.768919	0.288634	0.739489	0.615929	42.6166	57.9958	58.6888	103.361	51.7231	110.859	40.8736	68.8568	55.8422	54.8893	66.7129	59.9883	92.7268	90.135	80.8569	80.2979	78.5277	81.9381
RT30	Octadecanoic acid	Fatty acid	NA	1612.69	26.8782	1596.52	26.6087	1619.45	26.9908	37 39 41 42 43 44 45 46 47 48 48 53 54 55 56 57 60 61 62 62 65 67 68 69 70 71 72 73 74 75 76 77 81 82 83 84 85 87 89 91 93 94 95 96 97 98 99 101 105 107 109 111 112 113 115 116 117 118 119 120 121 122 123 124 125 129 130 131 132 133 137 138 139 140 141 143 144 145 146 150 152 153 154 155 159 163 167 168 171 173 181 182 185 186 187 188 191 195 196 199 200 201 202 203 209 210 211 213 215 223 224 22…	1.20862	0.56788	0.993588	1.01468	95.4492	125.583	139.157	245.318	115.869	261.327	86.7838	178.345	101.587	145.59	167.822	130.847	244.767	247.953	189.536	199.433	193.66	200.644
RT333	Heptadecanoic acid	Fatty acids	2177.06	1557.17	25.9528	1546.01	25.7668	1563.01	26.0502	132 145 173 217 238 283 327 328	0.0745211	0.0312018	0.0728229	0.0372451	0.377509	0.369857	0.463948	0.917222	0.353206	0.978315	0.226967	0.776392	0.384706	0.584975	0.771296	0.556295	0.793081	0.801294	0.654127	0.712594	0.649141	0.647336
RT287	Uracil	Nucleotide	1426.83	999.87	16.6645	986.31	16.4385	1012.65	16.8775	57 79 99 105 113 121 121 140 163 164 241 242 255 256	0.128288	0.121021	0.0992125	0.149094	1.09707	1.06286	1.00218	0.976883	0.692216	0.628932	0.414696	1.75346	0.479952	0.470141	0.91708	0.549967	2.30946	2.67124	2.14206	1.89807	2.01056	2.34309
RT40	Adenine	Nucleotide	NA	1394.6	23.2433	1380.51	23.0085	1410.49	23.5082	43 44 45 46 47 55 60 61 68 72 73 74 76 83 84 85 87 88 89 90 91 99 100 101 102 103 104 109 111 113 115 116 117 119 123 123 124 125 129 131 132 134 135 137 140 143 147 148 149 150 152 154 155 157 159 163 164 165 166 170 171 173 176 178 180 182 187 187 188 191 192 194 196 198 198 206 208 214 215 217 218 219 223 226 227 228 230 231 232 233 234 235 236 237 238 242 243 244 245 246 247 248 249 250 259 2…	0.881712	0.726002	1.07433	0.679578	180.458	45.0426	59.6326	47.8411	148.575	61.1189	72.0242	54.7282	47.9893	37.1966	56.1378	64.5416	23.7327	22.3691	23.8465	23.6806	22.1736	24.7008
RT151	Galactonic acid	Organic acid	1906.2	1493.59	24.8932	1485.36	24.756	1504.5	25.075	140 182 191 230 248 265 267 284 286 287 288 297 298 308 316 317 328 332 374 375 380 388	0.118566	0.0685441	0.137263	0.0310643	2.1086	2.11154	3.94586	3.86773	1.86464	3.95897	1.98566	2.53369	2.26797	1.79537	2.21904	1.81633	2.63384	2.17495	0.589028	2.75149	0.705875	3.38289
RT234	Nicotinic acid	Organic acid	1416.37	953.37	15.8895	944.37	15.7395	968.19	16.1365	51 78 136 139 180 185 239 247 278 300 314	0.13394	0.0942788	0.131555	0.126478	0.825177	0.693238	0.953835	0.799612	0.698444	0.40355	0.381496	0.586456	0.422829	0.477564	0.785018	0.520978	1.596	1.55514	1.3648	1.46147	1.45596	1.85488
RT188	Ribonic acid	Organic acid	1705.18	1351.58	22.5263	1343.46	22.391	1359.1	22.6517	74 99 154 201 221 265 277 292 293 294 331 333 334 335 344 360 379 392 392 421	0.189578	0.164214	0.104314	0.212664	0.955604	1.26636	1.07404	2.28495	0.961494	2.18101	0.642387	1.17823	0.411687	1.0226	1.75539	0.875691	3.43917	4.82665	3.67247	4.89074	3.66552	3.24545
RT150	Saccharic acid	Organic acid	1944.11	1522.43	25.3738	1510.51	25.1752	1533	25.55	122 124 143 176 208 221 233 235 236 237 250 263 277 278 279 292 293 294 295 305 306 307 309 321 325 326 333 334 335 336 338 345 346 373 374 379 380 393 394 419 420 421 423 424 425 435 436 447 448 449 493 509 537 627 628	0.192973	0.149442	0.16092	0.182649	0.462798	1.79217	1.47143	3.64976	1.0498	5.53955	0.769357	2.73669	1.04622	2.92936	4.72436	3.01499	4.44045	6.58	3.4648	4.68958	3.88601	8.37377
RT99	Propanedioic acid	Organic acid	NA	970.08	16.168	955.16	15.9193	985.23	16.4205	41 42 55 57 68 70 71 77 78 79 82 83 84 85 86 92 93 97 97 99 101 107 108 109 111 112 118 120 121 122 123 125 140 141 142 143 152 153 154 164 165 166 168 174 175 176 181 186 187 202 206 214 245 246 248 249 250 251 256 257 261 276	0.495656	0.435561	0.375041	0.558936	8.68449	7.82001	8.79251	10.2909	10.46	9.93219	4.87608	9.51556	5.21187	5.55665	8.06389	6.13642	27.9259	33.6473	20.3736	23.0282	21.9451	38.8788
RT84	Fumaric acid	Organic acid	1392.34	1003.57	16.7262	984.38	16.4063	1015.77	16.9295	45 51 53 54 58 61 66 67 68 75 82 83 97 111 115 115 122 127 141 143 147 148 149 150 155 157 170 171 215 217 230 245 246 247 248 249 259 299	0.52413	0.257306	0.540367	0.46428	7.93328	33.6629	16.594	21.7334	12.263	13.7729	12.0884	15.6592	9.8076	7.41758	12.0849	7.1831	23.3134	35.71	22.2725	20.8244	30.7348	23.2779
RT32	Gluconic acid	Organic acid	1907.02	1496.41	24.9402	1476.78	24.613	1514.02	25.2337	44 73 74 87 101 102 103 104 133 143 144 147 148 149 150 151 153 157 161 163 175 176 177 189 190 192 197 203 204 205 206 207 208 209 217 218 219 220 221 222 223 224 227 229 232 243 246 261 263 264 270 277 278 279 280 291 292 293 294 295 296 304 305 306 315 319 321 322 323 324 331 333 334 335 336 337 338 343 344 345 346 347 351 353 359 360 361 365 366 367 368 379 380 381 382 389 390 393 394 395 396…	0.749806	0.804691	0.750537	0.852176	67.6393	101.971	129.271	181.751	66.812	156.838	60.955	122.712	86.7877	96.0303	115.567	97.6315	50.2436	37.6275	39.7892	63.2781	37.2268	38.33
RT59	Mannonic acid	Organic acid	NA	1463.84	24.3973	1439.84	23.9973	1477.28	24.6213	46 60 73 75 76 82 89 101 102 103 104 115 116 117 118 125 129 130 131 132 133 138 139 141 142 143 145 148 149 155 157 158 160 161 163 164 168 169 170 171 177 181 186 187 189 190 196 197 202 203 204 212 215 216 217 218 219 220 221 228 228 229 232 235 236 241 242 243 244 248 251 252 253 259 260 266 270 271 272 290 331 332 351 361 362 363 394 483	0.862191	0.175919	0.865016	0.390906	5.7842	24.6694	20.9765	51.9989	10.3271	66.5178	16.0917	62.4843	21.2837	39.0281	60.3073	43.6201	30.734	18.359	26.5267	22.9283	12.6003	35.2551
RT6	DL-Malic acid	Organic acid	1479.34	1130.42	18.8403	1101.39	18.3565	1145.91	19.0985	43 44 45 47 48 49 53 54 56 57 59 60 61 62 63 66 67 68 70 71 72 73 74 75 76 79 83 84 85 87 99 102 103 105 113 115 116 117 118 119 120 121 121 129 131 132 133 134 135 136 137 143 144 145 147 148 149 150 151 152 153 157 159 162 163 168 172 173 175 176 178 179 185 188 189 190 191 192 193 194 202 207 208 209 214 215 217 219 221 222 223 224 233 234 235 236 237 238 245 246 247 249 250 257 259 260 261 26…	1.74147	0.773201	1.58493	1.53353	145.714	564.239	321.107	480.835	289.665	753.173	310.23	442.314	184.042	365.148	475.219	396.94	495.428	633.833	470.792	436.041	559.611	751.462
RT17	Citric acid	Organic acid	NA	1373.38	22.8897	1352.72	22.5453	1387.21	23.1202	43 44 45 46 47 48 49 57 61 66 67 68 72 73 74 75 76 82 83 95 97 99 101 102 103 103 105 111 113 114 115 116 118 119 120 121 123 124 125 129 131 133 134 135 137 139 140 141 143 147 148 149 150 151 152 153 155 156 157 158 159 161 162 163 164 165 167 169 170 171 172 173 175 175 177 178 179 182 185 186 187 188 189 190 191 192 193 194 195 197 199 201 202 203 206 207 208 209 210 211 212 213 214 215 216 2…	2.26546	1.54655	2.88979	0.886699	12.1716	32.2344	21.9322	148.431	13.2752	209.529	13.2782	430.124	19.6319	235.327	437.781	336.565	453.109	175.698	246.943	270	223.854	702.593
RT12	L-pyrroline-3-hydroxy-5-carboxylic acid	Organic acid	1153.38	1153.38	19.223	1138.39	18.9732	1170.9	19.515	39 41 42 43 44 45 46 47 47 48 49 51 53 54 55 59 60 61 61 64 66 67 70 72 73 74 75 76 77 79 81 82 87 91 92 93 93 94 96 97 98 99 100 101 102 105 106 107 107 108 112 113 114 115 117 119 121 124 131 132 133 136 138 140 141 146 147 148 149 150 151 152 153 154 155 156 157 158 159 168 170 183 188 189 190 196 211 212 213 214 215 218 219 226 228 229 230 231 232 233 234 239 240 242 254 255 257 258 259 260 2…	2.69622	2.90111	0.398798	3.42238	7.53966	18.4043	20.3943	34.6159	8.69882	37.1194	13.2737	18.2924	12.5658	16.9999	21.5006	10.1413	661.242	884.232	746.358	657.24	703.582	829.196
RT616	Butyro-1,4-lactam	Others	NA	804.69	13.4115	803.68	13.3947	806.61	13.4435	159	0.0108842	0.00533161	0.01646	0.00485288	0.000905924	0.00304327	0.014471	0.000930387	0.00288957	0.00563826	0.00427711	0.00667283	0.000523169	0.000508639	0.00523251	0.00379658	0.0036715	0.000580089	0.000839066	0.000667856	0.00161922	0.000581407
RT65	Ethanolamine	Others	NA	934.62	15.577	917.21	15.2868	949.26	15.821	86 100 114 120 124 133 150 172 173 174 175 176 177 190 207 211 212 262 266 268 269 283	0.423649	0.167662	0.330718	0.333499	6.10237	7.8727	9.14749	18.6703	6.40702	18.5095	5.40964	10.824	6.07221	9.04993	8.84964	6.52528	13.5663	25.7581	10.0395	14.676	12.5591	22.5199
RT21	Carbodiimide	Others	NA	598.15	9.96917	595.64	9.92733	605.33	10.0888	49 50 54 56 57 58 63 64 64 68 71 72 78 78 85 95 95 96 99 100 111 111 113 114 124 137 138 139 141 142 153 155 157 171 172 173 186 187 188	0.74352	0.754675	0.412521	0.894513	9.30019	18.7246	12.326	21.5386	8.50942	23.6278	13.3557	20.5865	17.6778	11.371	16.9525	11.1163	67.3892	85.0407	40.3806	84.7448	79.3742	58.1903
RT205	Tetradecane	Others	NA	1641.44	27.3573	1638.04	27.3007	1643.04	27.384	57 71 83 85 94 97 99 109 122 123 124 141 155 159 168 183 197 210 211 212 225 287 324	0.161914	0.0618584	0.161809	0.0932035	2.57197	0.503775	2.89771	5.03423	2.74355	6.25997	0.331225	3.60128	0.379399	3.18866	3.62678	2.41328	3.14814	3.42175	3.12975	3.39322	3.1768	3.47754
RT233	Octadecane	Others	NA	1530.31	25.5052	1529	25.4833	1532	25.5333	57 67 68 71 85 95 296 383 412 413	0.165455	0.0630447	0.19208	0.0731843	1.05192	0.304319	1.20287	5.31455	1.36733	2.39233	0.197046	1.47279	0.294266	1.06627	1.21141	1.04015	1.31745	1.47488	1.34063	1.37199	1.2668	1.54474
RT210	Heneicosane	Others	NA	1586.92	26.4487	1586.02	26.4337	1596.52	26.6087	57 71 85 97 99 141 155 183 197 222 225 281 295 296 297 310 341 355 369 370	0.187068	0.0692632	0.181999	0.111408	2.68813	0.802081	2.94	6.83652	2.54384	5.63215	0.535822	3.21592	0.791691	3.05681	3.1635	2.75022	3.30343	3.58919	3.41449	3.58401	3.29271	3.612
RT13	Phosphoric acid	Others	1325.19	946.29	15.7715	924.28	15.4047	958.62	15.977	44 45 46 47 57 59 61 66 66 73 74 75 77 79 84 87 89 89 91 91 101 103 104 105 105 108 113 115 117 118 119 120 121 122 122 123 124 126 130 131 133 134 135 137 138 139 145 147 148 149 150 151 152 153 153 159 161 161 163 164 164 165 166 167 168 175 176 177 178 179 181 182 183 183 184 189 190 191 192 193 194 195 196 197 197 198 203 205 206 207 208 209 210 211 212 213 214 218 219 221 222 223 224 226 227…	1.95688	2.1727	0.912979	2.51484	101.734	97.3387	81.0333	106.015	99.0627	106.136	101.457	134.773	87.9394	105.352	120.618	115.91	522.247	578.241	567.305	529.288	360.777	477.262
