# Supplementary material for: Dynamic Metabolic Profiles and Tissue-Specific Source Effects on the Metabolome of Developing Seeds of Brassica napus
Source: PLoS One. 2015 Apr 28;10(4):e0124794. doi: 10.1371/journal.pone.0124794 (PMC4412398; doi:10.1371/journal.pone.0124794)
Supplement: S4 Table — (XLSX) [file pone.0124794.s006.xlsx]

## Sheet: Sheet1
Supplementary table S4 primers used in this study
Primer name	Primer sequence (5'-3')
BnACCA2_qRTF:	TTGCCAGTCATAGTCCAGAGGCAT
BnACCA2_qRTR:	TCTGCTGCGATGTCCATGAAGGAT
BnACT2_qRTF:	ACGAGCTACCTGACGGACAAG
BnACT2_qRTR:	GAGCGACGGCTGGAAGAGTA
BnFAD3_qRTF:	TATAAGGGCGGCCATTCCTAAGCA
BnFAD3_qRTR:	AGATAGCCCAGAACAGGGTTCCTT
BnFAE1_qRTF:	TCTCCGCGATGGTCGTTAACACTT
BnFAE1_qRTR:	TCCTTGGACAAACTCACTCCGGTT
BnFPA_qRTF:	TGAGTTGATCGCTAACGCCGCATA
BnFPA_qRTR:	TTCTCGACGTTGATGCTGGCAAGA
BnGAPDH1_qRTF:	ACGGAAAGTTGACCGGAATGTCCT
BnGAPDH1_qRTR:	ACAACATCGTCCTCGGTGTAACCA
BnLPCAT_qRTF:	CTGATGGGAACAGGGAAGAT
BnLPCAT_qRTR:	CCTCTTCGCAAAGAACATCA
BnOlos1_qRTF:	TATCGTACCAGCGGCCTTTGTGAT
BnOlos1_qRTR:	GCTGCTTTGCTTCATCCAGCTCAT
BnOlos2_qRTF:	AGCCGGCTCAGTGATAGGTTTGAT
BnOlos2_qRTR:	AACAACCCAGAAGCCAAGATTGCG
BnOlos3_qRTF:	TTGCATCGATTGTTGCCACTCCAC
BnOlos3_qRTR:	TAGCTGCAATGCCAAATCCACCAG
BnOlos4_qRTF:	TGGTTGGTGTCCCTTTAGTCGGTT
BnOlos4_qRTR:	CGTTGTTGCAAGCCCGATGGTTAT
BnOlos5_qRTF:	TCATCATCACTGGGTTCCTTGCCT
BnOlos5_qRTR:	TGCTTGTTGGTGTTGCTGATGGAC
BnSUC2_qRTF:	TATTGTCGTCCCACTGATGGTGGT
BnSUC2_qRTR:	CGAAGGCAACACGGTTAAAGCCAA
BnSUC3_qRTF:	ACCAATCGTCGGTTACCACAGTGA
BnSUC3_qRTR:	ATATCCGCGGCGTATCCGATCAAA
BnSUC4_qRTF:	ACAAGGATTCAGAAGCCCATCCCT
BnSUC4_qRTR:	ATCTCCTTCCACCATGCCTTCACA
BnWRI1_qRTF:	AAACCACAGAATCCCACCAGTCCT
BnWRI1_qRTR:	AGATCGTACGTATGTGCTGCTGCT
